# Supplementary material for: Biomimetic Core–Sheath GelMA/PCL Nanofibers for Enhanced Peripheral Nerve Regeneration
Source: Polymers (Basel). 2026 May 19;18(10):1241. doi: 10.3390/polym18101241 (PMC13211255; doi:10.3390/polym18101241)
Supplement: Supplementary file 1 [file polymers-18-01241-s001.zip]

Archive with 10 entries (8 files):
- Fig S1-S9.Tab S1.pdf
- Form S1-Author Checklist.pdf
- Video S1-water contact angle-vedio-fxx/
- Video S1-water contact angle-vedio-fxx/GelMA-PCL.avi
- Video S1-water contact angle-vedio-fxx/PCL.avi
- Video S2-Catwalk-vedio-fxx/
- Video S2-Catwalk-vedio-fxx/Movie-1-PCL.avi
- Video S2-Catwalk-vedio-fxx/Movie-2-GelMA-PCL.avi
- Video S2-Catwalk-vedio-fxx/Movie-3-Autograft.avi
- Video S2-Catwalk-vedio-fxx/Movie-4-Normal.avi
